# Supplementary material for: ﻿A new white-flowered species of Gagea (Liliaceae) from the Fergana Valley, Uzbekistan and Kyrgyzstan
Source: PhytoKeys. 2025 Jul 28;260:139–52. doi: 10.3897/phytokeys.260.151373 (PMC12322680; doi:10.3897/phytokeys.260.151373)
Supplement: XML Treatment for Gagea khassanovii [file phytokeys.260.151373-treatment1.xml]

<!DOCTYPE tp:taxon-treatment
  PUBLIC "-//TaxonX//DTD Taxonomic Treatment Publishing DTD v0 20100105//EN" "tax-treatment-NSO.dtd">
<tp:taxon-treatment xmlns:tp="http://www.plazi.org/taxpub"><tp:treatment-meta><kwd-group><label>Taxon classification</label><kwd>
                <named-content content-type="kingdom">Plantae</named-content>
              </kwd><kwd>
                <named-content content-type="order">Liliales</named-content>
              </kwd></kwd-group><mixed-citation publication-type="journal"><person-group><name><surname>Turginov</surname><given-names>Orzimat Turdimatovich</given-names></name><name><surname>Levichev</surname><given-names>Igor Germanovich</given-names></name><name><surname>Kurbaniyazova</surname><given-names>Gulsauir Tanirbergen qizi</given-names></name><name><surname>Karimov</surname><given-names>Farhod Isomiddinovich</given-names></name><name><surname>Yang</surname><given-names>Lei</given-names></name><name><surname>Li</surname><given-names>Wen Jun</given-names></name></person-group><article-title>﻿A new white-flowered species of <italic><tp:taxon-name><tp:taxon-name-part taxon-name-part-type="genus" reg="Gagea">Gagea</tp:taxon-name-part></tp:taxon-name></italic> (<tp:taxon-name><tp:taxon-name-part taxon-name-part-type="family">Liliaceae</tp:taxon-name-part></tp:taxon-name>) from the Fergana Valley, Uzbekistan and Kyrgyzstan</article-title><source>PhytoKeys</source><day>28</day><month>07</month><year>2025</year><volume>260</volume><fpage>139</fpage><lpage>152</lpage><pub-id pub-id-type="doi">10.3897/phytokeys.260.151373</pub-id></mixed-citation></tp:treatment-meta><tp:nomenclature><label>﻿</label><tp:taxon-name>
              <object-id xmlns:xlink="http://www.w3.org/1999/xlink" content-type="arpha" xlink:type="simple">5FC53F9F-E1BC-5265-886B-173728884355</object-id>
              <tp:taxon-name-part taxon-name-part-type="genus" reg="Gagea">Gagea</tp:taxon-name-part>
              <tp:taxon-name-part taxon-name-part-type="species" reg="khassanovii">khassanovii</tp:taxon-name-part>
              <object-id xmlns:xlink="http://www.w3.org/1999/xlink" content-type="ipni" xlink:type="simple">urn:lsid:ipni.org:names:77366291-1</object-id>
            </tp:taxon-name><tp:taxon-authority>Levichev, Turginov &amp; W.J.Li</tp:taxon-authority><tp:taxon-status xmlns:xlink="http://www.w3.org/1999/xlink" xlink:type="simple">sp. nov.</tp:taxon-status><xref ref-type="fig" rid="F2">Figs 2</xref><xref ref-type="fig" rid="F4">, 4</xref></tp:nomenclature><tp:treatment-sec sec-type="Holotype" id="SECID0EPDAE"><title>Holotype.</title><p>Uzbekistan • Andijan Region. Fergana Valley, Iman-Ata Mountains, Alay ridge (foothills), Rocks; 904 m.a.s.l.; 12 March 2020; <named-content xmlns:xlink="http://www.w3.org/1999/xlink" content-type="dwc:verbatimCoordinates" xlink:type="simple"><named-content content-type="geo-json" specific-use="{&#34;type&#34;:&#34;Point&#34;,&#34;coordinates&#34;:[72.234694,40.897861]}" id="NCID0EYDAE" xlink:type="simple">40°53'52.3"N, 72°14'04.9"E</named-content></named-content>; Leg.: <italic>Turginov, Rakhmatov</italic> (TASH: TASH032651!, iso- LE: TASH032652!).</p></tp:treatment-sec><tp:treatment-sec sec-type="diagnosis" id="SECID0E6DAE"><title>Diagnosis.</title><p>The species is similar to <italic><tp:taxon-name><tp:taxon-name-part taxon-name-part-type="genus" reg="Gagea">G.</tp:taxon-name-part><tp:taxon-name-part taxon-name-part-type="species" reg="circumplexa">circumplexa</tp:taxon-name-part></tp:taxon-name></italic> Vved. in habit, but can be distinguished from the latter by the following characters: perianth is white (vs. golden yellow); inner tepals are linear, rounded at the apex (vs. lanceolate, pointed); cauline and basal leaves are much longer than the inflorescence (vs. equal to or slightly longer) (Table <xref ref-type="table" rid="T1">1</xref>).</p></tp:treatment-sec><tp:treatment-sec sec-type="description" id="SECID0EUEAE"><title>Description.</title><p>Single, squat, with white tepals of the plant. The bulb is 9–20 mm in diameter, round, tightly braided with sclerified roots, covered with grey-brown tunics, continued in a filmy neck (10–25 mm long). There is no vegetative reproduction. Peduncle 3–8 cm long, half submerged in the soil, in cross section rounded, about 1 mm in diameter. The basal leaf is single, linear, 2–2.5 times larger than the inflorescence, about 1.5–2 mm wide, on the cross section grooved-semicircular with a large cavity in the centre. Leaves on the peduncle 3–5, in a whorl; the lower leaf is the basal origin, proportional to or much longer than the inflorescence, narrowly lanceolate, up to 5 mm wide, gradually long-pointed, scaphoid on the cross section. Inflorescence 2–3-flowered; umbellate, pedicels of different lengths (0.5–45 mm). The perianths are different: external lanceolate, 15–18 mm long, 2–3 mm wide, pointed at the top, internal linear, shorter and narrower than the outer ones, rounded at the top, milky-white inside, bright green outside, white-edged. Anthers yellow, linear (3 mm long), opened - oblong (about 2 mm long). The capsule is ovate-rounded, less than half the length of the leaves. Seeds are flat.</p><fig id="F4" position="float" orientation="portrait"><object-id xmlns:xlink="http://www.w3.org/1999/xlink" content-type="doi" xlink:type="simple">10.3897/phytokeys.260.151373.figure4</object-id><object-id xmlns:xlink="http://www.w3.org/1999/xlink" content-type="arpha" xlink:type="simple">DBDA89E1-CED0-5169-8689-1DEBD7D2476F</object-id><label>Figure 4.</label><caption><p>Typical herbarium specimen <italic><tp:taxon-name><tp:taxon-name-part taxon-name-part-type="genus" reg="Gagea">Gagea</tp:taxon-name-part><tp:taxon-name-part taxon-name-part-type="species" reg="khassanovii">khassanovii</tp:taxon-name-part></tp:taxon-name></italic> Levichev, Turginov &amp; W.J.Li, sp. nov.</p></caption><graphic xmlns:xlink="http://www.w3.org/1999/xlink" xlink:href="phytokeys-260-139_article-151373__-g004.jpg" position="float" orientation="portrait" xlink:type="simple" id="oo_1383369.jpg"><uri content-type="original_file" xlink:type="simple">https://binary.pensoft.net/fig/1383369</uri></graphic></fig></tp:treatment-sec><tp:treatment-sec sec-type="distribution" id="SECID0ERFAE"><title>Distribution and habitat.</title><p><italic><tp:taxon-name><tp:taxon-name-part taxon-name-part-type="genus" reg="Gagea">Gagea</tp:taxon-name-part><tp:taxon-name-part taxon-name-part-type="species" reg="khassanovii">khassanovii</tp:taxon-name-part></tp:taxon-name></italic> is endemic to the eastern part of the Fergana Valley, occurring in the middle belt of the Chatkal and Alay Mountain ranges (Fig. <xref ref-type="fig" rid="F5">5</xref>). The species inhabits gravelly soils and rocky outcrops of mountain spurs, typically within well-drained, xerophytic habitats.</p><fig id="F5" position="float" orientation="portrait"><object-id xmlns:xlink="http://www.w3.org/1999/xlink" content-type="doi" xlink:type="simple">10.3897/phytokeys.260.151373.figure5</object-id><object-id xmlns:xlink="http://www.w3.org/1999/xlink" content-type="arpha" xlink:type="simple">8FFD4BC0-C982-5C65-9DF0-5EDB1B89055F</object-id><label>Figure 5.</label><caption><p>Schematic map of the Fergana Valley and habitat <italic><tp:taxon-name><tp:taxon-name-part taxon-name-part-type="genus" reg="Gagea">G.</tp:taxon-name-part><tp:taxon-name-part taxon-name-part-type="species" reg="incrustata">incrustata</tp:taxon-name-part></tp:taxon-name></italic>, <italic><tp:taxon-name><tp:taxon-name-part taxon-name-part-type="genus" reg="Gagea">G.</tp:taxon-name-part><tp:taxon-name-part taxon-name-part-type="species" reg="circumplexa">circumplexa</tp:taxon-name-part></tp:taxon-name></italic> and <italic><tp:taxon-name><tp:taxon-name-part taxon-name-part-type="genus" reg="Gagea">G.</tp:taxon-name-part><tp:taxon-name-part taxon-name-part-type="species" reg="khassanovii">khassanovii</tp:taxon-name-part></tp:taxon-name></italic> Levichev, Turginov &amp; W.J.Li, sp. nov.</p></caption><graphic xmlns:xlink="http://www.w3.org/1999/xlink" xlink:href="phytokeys-260-139_article-151373__-g005.jpg" position="float" orientation="portrait" xlink:type="simple" id="oo_1383370.jpg"><uri content-type="original_file" xlink:type="simple">https://binary.pensoft.net/fig/1383370</uri></graphic></fig></tp:treatment-sec><tp:treatment-sec sec-type="phenology" id="SECID0EUHAE"><title>Phenology.</title><p>Flowering from March and fruiting in April.</p></tp:treatment-sec><tp:treatment-sec sec-type="etymology" id="SECID0EZHAE"><title>Etymology.</title><p>The species is named in honour of the researcher and expert on the flora of Central Asia, Professor F. O. Khassanov.</p></tp:treatment-sec><tp:treatment-sec sec-type="conservation status" id="SECID0E5HAE"><title>Conservation status.</title><p><italic><tp:taxon-name><tp:taxon-name-part taxon-name-part-type="genus" reg="Gagea">G.</tp:taxon-name-part><tp:taxon-name-part taxon-name-part-type="species" reg="khassanovii">khassanovii</tp:taxon-name-part></tp:taxon-name></italic> is currently known only from the foothills of the Chatkal and Alay ranges in the Fergana Valley (Uzbekistan and Kyrgyzstan). Due to limited population data and the absence of repeated field observations (i.e. known only from the type locality), its conservation status remains uncertain. Based on the IUCN Red List Categories and Criteria (IUCN 2019), the species may be assessed as Data Deficient (<abbrev xmlns:xlink="http://www.w3.org/1999/xlink" xlink:title="Data Deficient" id="ABBRID0EPIAE" xlink:type="simple">DD</abbrev>). However, given its narrow distribution and potential threats to its habitat, it could plausibly fall under either Critically Endangered (<abbrev xmlns:xlink="http://www.w3.org/1999/xlink" xlink:title="Critically Endangered" id="ABBRID0ETIAE" xlink:type="simple">CR</abbrev>) criteria B and C (e.g. <xref ref-type="bibr" rid="B29">Wagensommer et al. 2017</xref>; <xref ref-type="bibr" rid="B28">Wagensommer and Venanzoni 2021</xref>) or Near Threatened (<abbrev xmlns:xlink="http://www.w3.org/1999/xlink" xlink:title="Near Threatened" id="ABBRID0E6IAE" xlink:type="simple">NT</abbrev>) (<xref ref-type="bibr" rid="B22">Perrino et al. 2018</xref>), pending further field investigations.</p></tp:treatment-sec><tp:treatment-sec sec-type="Additional specimens (paratypes)" id="SECID0EHJAE"><title>Additional specimens (paratypes).</title><p>Uzbekistan • Andijan Region, Khojaabad Region, east-south-eastern part of the Fergana Valley, Kyrtashtau Mountains, near the Village of Imam-ata, <named-content xmlns:xlink="http://www.w3.org/1999/xlink" content-type="dwc:verbatimCoordinates" xlink:type="simple"><named-content content-type="geo-json" specific-use="{&#34;type&#34;:&#34;Point&#34;,&#34;coordinates&#34;:[72.608300,40.541928]}" id="NCID0EQJAE" xlink:type="simple">40°32'30.94"N, 72°36'29.88"E</named-content></named-content>, 870 m. a.s.l. clay hillside. 12 III 2020. <italic>D. A. Krivenko, O. A. Chernysheva, T. Kh. Makhkamov.</italic> (IRK: IRK58734!). - Uzbekistan • Andijan Region, Jalakuduk Region, Fergana Valley, 1 km west of the village. South Alamyshik, high. 770 m a.s.l. clay hillside. 12 III 2020. <named-content xmlns:xlink="http://www.w3.org/1999/xlink" content-type="dwc:verbatimCoordinates" xlink:type="simple"><named-content content-type="geo-json" specific-use="{&#34;type&#34;:&#34;Point&#34;,&#34;coordinates&#34;:[72.590378,40.759503]}" id="NCID0E1JAE" xlink:type="simple">40°45'34.21"N, 72°35'25.36"E</named-content></named-content>. <italic>D. A. Krivenko, O. A. Chernysheva.</italic> (IRK: IRK58735!).</p></tp:treatment-sec><tp:treatment-sec sec-type="notes" id="SECID0EAKAE"><title>Notes.</title><p>The <tp:taxon-name><tp:taxon-name-part taxon-name-part-type="genus" reg="Gagea"/><tp:taxon-name-part taxon-name-part-type="section" reg="Incrustatae">Incrustatae</tp:taxon-name-part></tp:taxon-name> section stands out for its taxonomically distinct position amongst other subdivisions of the genus, original morphological features and compact distribution in the western part of the Irano-Turan Region, including the Balkhash Region. At the moment, the section includes nine species and one more, the tenth taxon from the Peter the Great Ridge in the Pamir-Alay, is scheduled for description. All species are rare, few in number, with narrow local distribution in the foothills or in the mountains (<xref ref-type="bibr" rid="B1">Ajani et al. 2010</xref>)<sup><xref ref-type="fn" rid="FN1">1</xref></sup>.</p><p>Local rarity (Fig. <xref ref-type="fig" rid="F1">1</xref>) is one of the reasons for the superficial approach to the taxonomy of the representatives of the section, when several (up to 3–5) taxa from different sections and from remote geographic regions are combined under one name. Flat seeds, whorled inflorescence and bulb braid with thick roots, which are well preserved during herbarisation, become the reason for combining taxa from the sections <italic><tp:taxon-name><tp:taxon-name-part taxon-name-part-type="genus" reg="Gagea"/><tp:taxon-name-part taxon-name-part-type="section" reg="Graminifoliae">Graminifoliae</tp:taxon-name-part></tp:taxon-name></italic> Levichev, <italic><tp:taxon-name><tp:taxon-name-part taxon-name-part-type="genus" reg="Platyspermum">Platyspermum</tp:taxon-name-part></tp:taxon-name></italic> Boiss., <italic><tp:taxon-name><tp:taxon-name-part taxon-name-part-type="genus" reg="Gagea"/><tp:taxon-name-part taxon-name-part-type="section" reg="Stipitatae">Stipitatae</tp:taxon-name-part></tp:taxon-name></italic> Davlianidze and <italic><tp:taxon-name><tp:taxon-name-part taxon-name-part-type="genus" reg="Gagea"/><tp:taxon-name-part taxon-name-part-type="section" reg="Incrustatae">Incrustatae</tp:taxon-name-part></tp:taxon-name></italic> (e.g. <xref ref-type="bibr" rid="B30">Wendelbo and Rechinger 1990</xref>; <xref ref-type="bibr" rid="B32">Zarrei et al. 2007</xref>: 572, etc.). Such associations are invalid since, in the section <tp:taxon-name><tp:taxon-name-part taxon-name-part-type="section" reg="Graminifoliae">Graminifoliae</tp:taxon-name-part></tp:taxon-name>, the root leaves are flat, as clearly (Wendelbo l. C.). In the <italic><tp:taxon-name><tp:taxon-name-part taxon-name-part-type="genus" reg="Platyspermum">Platyspermum</tp:taxon-name-part></tp:taxon-name></italic> section, the leaves are of a pentahedral type, narrow, grooved from above, and reinforced along the ribs with surface stiffening strands made of sclerenchyma. In the <italic><tp:taxon-name><tp:taxon-name-part taxon-name-part-type="genus" reg="Gagea"/><tp:taxon-name-part taxon-name-part-type="section" reg="Stipitatae">Stipitatae</tp:taxon-name-part></tp:taxon-name></italic> section, the leaves are round, unifacial and without sclerenchyma, often with a central fistu la, as in the <italic><tp:taxon-name><tp:taxon-name-part taxon-name-part-type="genus" reg="Gagea"/><tp:taxon-name-part taxon-name-part-type="section" reg="Incrustatae">Incrustatae</tp:taxon-name-part></tp:taxon-name></italic> section, but the inflorescence is necessarily branched (sometimes short-branched).</p><p>In Flora Iranica for <italic><tp:taxon-name><tp:taxon-name-part taxon-name-part-type="genus" reg="Gagea">G.</tp:taxon-name-part><tp:taxon-name-part taxon-name-part-type="species" reg="circumplexa">circumplexa</tp:taxon-name-part></tp:taxon-name></italic>, a vast natural habitat is specified: from Libya to China (Wendelbo l. C.: 39), but the study of synonyms in the nomenclature quotation and studied samples from amongst those cited confirmed the inconsistency of such definitions and generalisations. In fact, in such a vast area under this name, all taxa with sclerified roots are listed in succession.</p><p>It should be emphasised that braiding with ageotropic, rigid roots is a very common feature characteristic of many species of all sections of the genus and even of vegetative bulbs.</p><p>This feature is a consequence of the two-cycle development of each shoot and the formation of different types of annual roots in successive cycles (<xref ref-type="bibr" rid="B15">Levichev 2001</xref>). Geotropically orientated, soft, thin roots appear in the autumn-spring period, feeding the aerial shoot. Much later, thick, rigid, ageotropically braiding and sclerified roots that rise to the bulb neck emerge from the bottom, which are produced by the bulb growing inside (<xref ref-type="bibr" rid="B13">Levichev 1999a</xref>). In the next year, this bulb develops an aerial shoot and soft (feeding) roots that literally pierce through the consumable storage scales of the previous year’s cycle (<xref ref-type="bibr" rid="B14">Levichev 1999b</xref>, Taf. 1).</p><p>Even in the first year of seedling life, this feature is observed: the primary (embryonic) root is feeding and the adventitious ageotropic rigid roots that appear later develop the first replacement bulb inside the cotyledon (<xref ref-type="bibr" rid="B14">Levichev 1999b</xref>, Taf. 3).</p><p>The first to draw attention to the thickened roots was <xref ref-type="bibr" rid="B21">Pascher (1942)</xref>, calling them both “basket roots” (Korbchenwurzel) and “root basket” (Wurzelkorbchen) with the function of retaining moisture around the bulb. It should be added that the geotropic orientation of these roots to the root collar makes it possible to collect drops of scanty precipitation and dew in arid regions, flowing down to the shoot base and feeding the replacement bulb during the period of intensive increase in its mass. In addition, after dying off and over the course of many years, empty, large cells with thickened walls probably also perform the function of a soil velamen in a loose substrate, condensing vapours of air and retaining any minimum moisture content.</p></tp:treatment-sec><tp:treatment-sec><!--Section generated to contain objects referenced in tp:taxon-treatment.--><fig id="F2" position="float" orientation="portrait"><object-id xmlns:xlink="http://www.w3.org/1999/xlink" content-type="doi" xlink:type="simple">10.3897/phytokeys.260.151373.figure2</object-id><object-id xmlns:xlink="http://www.w3.org/1999/xlink" content-type="arpha" xlink:type="simple">B311F19F-E7C8-5983-B513-E943A7F15E3E</object-id><label>Figure 2.</label><caption><p>Morphological features of <italic><tp:taxon-name><tp:taxon-name-part taxon-name-part-type="genus" reg="Gagea">G.</tp:taxon-name-part><tp:taxon-name-part taxon-name-part-type="species" reg="khassanovii">khassanovii</tp:taxon-name-part></tp:taxon-name></italic>. <bold>A.</bold> General view; <bold>B.</bold> A bulb covered with soil braid of ageotropic sclerified (a) and geotropic feeding with (b) roots; Cross - sections of dry samples; <bold>C.</bold> The basal leaf (1–5); <bold>D.</bold> The lower leaf under the inflorescence (6–9, see the marks in <bold>A</bold>); c, e. sections of the basal leaf (fresh herbarium, c-below the middle, d. in the middle, e-above the middle); <bold>E.</bold> Section of the peduncle; <bold>F.</bold> Mature bud; Tepals: f. outer, g. inner.</p></caption><graphic xmlns:xlink="http://www.w3.org/1999/xlink" xlink:href="phytokeys-260-139_article-151373__-g002.jpg" position="float" orientation="portrait" xlink:type="simple" id="oo_1383367.jpg"><uri content-type="original_file" xlink:type="simple">https://binary.pensoft.net/fig/1383367</uri></graphic></fig><table-wrap id="T1" position="float" orientation="portrait"><label>Table 1.</label><caption><p>Comparison of morphological characters between <italic><tp:taxon-name><tp:taxon-name-part taxon-name-part-type="genus" reg="Gagea">Gagea</tp:taxon-name-part><tp:taxon-name-part taxon-name-part-type="species" reg="khassanovii">khassanovii</tp:taxon-name-part></tp:taxon-name></italic> and its morphologically similar species.</p></caption><table id="TID0EFYAG" rules="all"><tbody><tr><th rowspan="1" colspan="1">Characters</th><th rowspan="1" colspan="1">
                  <italic>
                    <tp:taxon-name><tp:taxon-name-part taxon-name-part-type="genus" reg="Gagea">Gagea</tp:taxon-name-part><tp:taxon-name-part taxon-name-part-type="species" reg="circumplexa">circumplexa</tp:taxon-name-part></tp:taxon-name>
                  </italic>
                </th><th rowspan="1" colspan="1">
                  <italic>
                    <tp:taxon-name><tp:taxon-name-part taxon-name-part-type="genus" reg="Gagea">Gagea</tp:taxon-name-part><tp:taxon-name-part taxon-name-part-type="species" reg="khassanovii">khassanovii</tp:taxon-name-part></tp:taxon-name>
                  </italic>
                </th></tr><tr><td rowspan="1" colspan="1">Facies habitus</td><td rowspan="1" colspan="1">Solitary, <bold>yellow-flowered</bold> plants, mainly on clayey, <bold>fine earths</bold> of plains and foothills.</td><td rowspan="1" colspan="1">Solitary, <bold>white-flowered</bold> plants, mainly on <bold>strongly gravelly</bold> soils and <bold>rocks</bold> of mountain spurs.</td></tr><tr><td rowspan="1" colspan="1">Bulb</td><td rowspan="1" colspan="1">The bulb is tightly braided with thick (sclerified) roots and the membranes are extended into a long, longitudinally split neck.</td><td rowspan="1" colspan="1">The bulb is tightly braided with thick (sclerified) roots and the membranous layers are continued into a small, longitudinally split neck.</td></tr><tr><td rowspan="1" colspan="1">Radical leaf</td><td rowspan="1" colspan="1">The root leaf is one, linear (unifacial), rounded in cross section and flat-concave from above, with a small cavity longer than the inflorescence.</td><td rowspan="1" colspan="1">The root leaf is one, linear (unifacial), <bold>elongatedly</bold> rounded in cross section and <bold>deeply grooved</bold> from above, with a <bold>voluminous cavity</bold> that is <bold>two or more times longer</bold> than the inflorescence.</td></tr><tr><td rowspan="1" colspan="1">The second root leaf is under the inflorescence.</td><td rowspan="1" colspan="1">The second root leaf grows together with the peduncle and separates from it as (in the form of) a subflowering, bifacial, narrow-grooved leaf with a relatively short apical point, approximately equal to or slightly longer than the inflorescence.</td><td rowspan="1" colspan="1">The second root leaf grows together with the peduncle and separates from it as (in the form of) a subflowering, bifacial, narrow-grooved leaf with a <bold>long, cylindrical</bold> apical point, <bold>much longer</bold> than the inflorescence.</td></tr><tr><td rowspan="1" colspan="1">Inflorescence</td><td rowspan="1" colspan="1">The inflorescence is often <bold>multi-flowered.</bold></td><td rowspan="1" colspan="1">The inflorescence is usually <bold>1–3-flowered.</bold></td></tr><tr><td rowspan="1" colspan="1">Perianth</td><td rowspan="1" colspan="1">The outer and inner tepals are <bold>lanceolate</bold>, <bold>equally pointed, yellow</bold>, broadly green along the back, slightly shorter inner, wide <bold>yellow-bordered</bold> outside.</td><td rowspan="1" colspan="1">Outer and inner tepals of <bold>various shapes</bold>: outer lanceolate, <bold>sharp</bold>; inner <bold>linear, rounded at the end; milky-white</bold>; green on the back; inner broadly <bold>white-bordered</bold>.</td></tr></tbody></table></table-wrap><fig id="F1" position="float" orientation="portrait"><object-id xmlns:xlink="http://www.w3.org/1999/xlink" content-type="doi" xlink:type="simple">10.3897/phytokeys.260.151373.figure1</object-id><object-id xmlns:xlink="http://www.w3.org/1999/xlink" content-type="arpha" xlink:type="simple">C8D32C0A-62D1-56B2-83EE-60237E2FD1CB</object-id><label>Figure 1.</label><caption><p><bold>A.</bold> View of the classic habitat of <italic><tp:taxon-name><tp:taxon-name-part taxon-name-part-type="genus" reg="Gagea">G.</tp:taxon-name-part><tp:taxon-name-part taxon-name-part-type="species" reg="khassanovii">khassanovii</tp:taxon-name-part></tp:taxon-name></italic> (arrows indicate the position of individual); <bold>B.</bold><italic><tp:taxon-name><tp:taxon-name-part taxon-name-part-type="genus" reg="Gagea">G.</tp:taxon-name-part><tp:taxon-name-part taxon-name-part-type="species" reg="khassanovii">khassanovii</tp:taxon-name-part></tp:taxon-name></italic> from the foothills of the Alay and <bold>C.</bold> Chatkal (Sumsar) ranges. Photo: <bold>A, B.</bold> O.Turginov, C-A. Zhdanko.</p></caption><graphic xmlns:xlink="http://www.w3.org/1999/xlink" xlink:href="phytokeys-260-139_article-151373__-g001.jpg" position="float" orientation="portrait" xlink:type="simple" id="oo_1383366.jpg"><uri content-type="original_file" xlink:type="simple">https://binary.pensoft.net/fig/1383366</uri></graphic></fig><fn-group><fn id="FN1"><p>Antithesis 5 of the identification key of the Incrustatae section (Ajani, l.c.: 70) contains a misprint in the form of an incorrect definition of “ G. setifolia sensu Wendelbo et Rech.f. 1990, p. p.”. G. setifolia Baker is a typical representative of the Platyspermum section (Ali and Levichev 2007, fig. 16 E–H) and G. aitchisoniana A. Terracc. Is from the Incrustatae section. The last taxon is the presence of two recognised names from different sections and makes the antithesis meaningless.</p></fn></fn-group></tp:treatment-sec><ref-list><ref id="B29"><mixed-citation xmlns:xlink="http://www.w3.org/1999/xlink" xlink:type="simple"><person-group><name name-style="western"><surname>Wagensommer</surname><given-names>RP</given-names></name><name name-style="western"><surname>Bartolucci</surname><given-names>F</given-names></name><name name-style="western"><surname>Fiorentino</surname><given-names>M</given-names></name><name name-style="western"><surname>Licht</surname><given-names>W</given-names></name><name name-style="western"><surname>Peccenini</surname><given-names>S</given-names></name><name name-style="western"><surname>Perrino</surname><given-names>EV</given-names></name><name name-style="western"><surname>Venanzoni</surname><given-names>R</given-names></name></person-group> (<year>2017</year>) <article-title>First record for the flora of Italy and lectotypification of the name <italic><tp:taxon-name><tp:taxon-name-part taxon-name-part-type="genus">Linum</tp:taxon-name-part><tp:taxon-name-part taxon-name-part-type="species">elegans</tp:taxon-name-part></tp:taxon-name></italic> (<tp:taxon-name><tp:taxon-name-part taxon-name-part-type="family">Linaceae</tp:taxon-name-part></tp:taxon-name>).</article-title><source>Phytotaxa</source><volume>296</volume>: <fpage>161</fpage>–<lpage>170</lpage>. <ext-link xlink:href="10.11646/phytotaxa.296.2.5" ext-link-type="doi" xlink:type="simple">https://doi.org/10.11646/phytotaxa.296.2.5</ext-link></mixed-citation></ref><ref id="B28"><mixed-citation xmlns:xlink="http://www.w3.org/1999/xlink" xlink:type="simple"><person-group><name name-style="western"><surname>Wagensommer</surname><given-names>RP</given-names></name><name name-style="western"><surname>Venanzoni</surname><given-names>R</given-names></name></person-group> (<year>2021</year>) <article-title><italic><tp:taxon-name><tp:taxon-name-part taxon-name-part-type="genus">Geranium</tp:taxon-name-part><tp:taxon-name-part taxon-name-part-type="species">lucarinii</tp:taxon-name-part></tp:taxon-name></italic> sp. nov. and re-evaluation of <italic><tp:taxon-name><tp:taxon-name-part taxon-name-part-type="genus">G.</tp:taxon-name-part><tp:taxon-name-part taxon-name-part-type="species">kikianum</tp:taxon-name-part></tp:taxon-name></italic> (<tp:taxon-name><tp:taxon-name-part taxon-name-part-type="family">Geraniaceae</tp:taxon-name-part></tp:taxon-name>).</article-title><source>Phytotaxa</source><volume>489</volume>: <fpage>252</fpage>–<lpage>262</lpage>. <ext-link xlink:href="10.11646/phytotaxa.489.3.2" ext-link-type="doi" xlink:type="simple">https://doi.org/10.11646/phytotaxa.489.3.2</ext-link></mixed-citation></ref><ref id="B22"><mixed-citation xmlns:xlink="http://www.w3.org/1999/xlink" xlink:type="simple"><person-group><name name-style="western"><surname>Perrino</surname><given-names>EV</given-names></name><name name-style="western"><surname>Silletti</surname><given-names>GN</given-names></name><name name-style="western"><surname>Erben</surname><given-names>M</given-names></name><name name-style="western"><surname>Wagensommer</surname><given-names>RP</given-names></name></person-group> (<year>2018</year>) <article-title><tp:taxon-name><tp:taxon-name-part taxon-name-part-type="genus">Viola</tp:taxon-name-part><tp:taxon-name-part taxon-name-part-type="species">cassinensis</tp:taxon-name-part><tp:taxon-name-part taxon-name-part-type="infraspecific-rank">subsp.</tp:taxon-name-part><tp:taxon-name-part taxon-name-part-type="subspecies">lucana</tp:taxon-name-part></tp:taxon-name> (<tp:taxon-name><tp:taxon-name-part taxon-name-part-type="family">Violaceae</tp:taxon-name-part></tp:taxon-name>), a new subspecies from the Lucanian Apennine, southern Italy.</article-title><source>Phyton (Horn, Austria)</source><volume>58</volume>: <fpage>109</fpage>–<lpage>115</lpage>.</mixed-citation></ref><ref id="B1"><mixed-citation xmlns:xlink="http://www.w3.org/1999/xlink" xlink:type="simple"><person-group><name name-style="western"><surname>Ajani</surname><given-names>Y</given-names></name><name name-style="western"><surname>Noroozi</surname><given-names>J</given-names></name><name name-style="western"><surname>Levichev</surname><given-names>IG</given-names></name></person-group> (<year>2010</year>) <article-title><italic><tp:taxon-name><tp:taxon-name-part taxon-name-part-type="genus">Gagea</tp:taxon-name-part><tp:taxon-name-part taxon-name-part-type="species">alexii</tp:taxon-name-part></tp:taxon-name></italic> (<tp:taxon-name><tp:taxon-name-part taxon-name-part-type="family">Liliaceae</tp:taxon-name-part></tp:taxon-name>), a new record from subnival zone of Southern Iran with key and notes on sect. <tp:taxon-name><tp:taxon-name-part taxon-name-part-type="genus"/><tp:taxon-name-part taxon-name-part-type="section">Incrustatae</tp:taxon-name-part></tp:taxon-name>. Pakistan Journal of Botany, Special Issue (S.I.</article-title><source>Ali Festschrift)</source><volume>42</volume>: <fpage>67</fpage>–<lpage>77</lpage>.</mixed-citation></ref><ref id="B30"><mixed-citation xmlns:xlink="http://www.w3.org/1999/xlink" xlink:type="simple"><person-group><name name-style="western"><surname>Wendelbo</surname><given-names>P</given-names></name><name name-style="western"><surname>Rechinger</surname><given-names>KH</given-names></name></person-group> (<year>1990</year>) <article-title><italic><tp:taxon-name><tp:taxon-name-part taxon-name-part-type="genus">Gagea</tp:taxon-name-part></tp:taxon-name></italic>.</article-title> In: <person-group><name name-style="western"><surname>Rechinger</surname><given-names>KH</given-names></name></person-group> (<role>Ed.</role>) <issue-title>Flora Iranica. Liliaceae. II. Graz, Austria.</issue-title><volume>165</volume>: <fpage>13</fpage>–<lpage>57</lpage>.</mixed-citation></ref><ref id="B32"><mixed-citation xmlns:xlink="http://www.w3.org/1999/xlink" xlink:type="simple"><person-group><name name-style="western"><surname>Zarrei</surname><given-names>M</given-names></name><name name-style="western"><surname>Zarre</surname><given-names>S</given-names></name><name name-style="western"><surname>Wilkin</surname><given-names>P</given-names></name><name name-style="western"><surname>Rix</surname><given-names>EM</given-names></name></person-group> (<year>2007</year>) <article-title>Systematic revision of the genus <italic><tp:taxon-name><tp:taxon-name-part taxon-name-part-type="genus">Gagea</tp:taxon-name-part></tp:taxon-name></italic> Salisb. (<tp:taxon-name><tp:taxon-name-part taxon-name-part-type="family">Liliaceae</tp:taxon-name-part></tp:taxon-name>) in Iran.</article-title><source>Botanical Journal of the Linnean Society</source><volume>154</volume>: <fpage>559</fpage>–<lpage>588</lpage>. <ext-link xlink:href="10.1111/j.1095-8339.2007.00676.x" ext-link-type="doi" xlink:type="simple">https://doi.org/10.1111/j.1095-8339.2007.00676.x</ext-link></mixed-citation></ref><ref id="B15"><mixed-citation xmlns:xlink="http://www.w3.org/1999/xlink" xlink:type="simple"><person-group><name name-style="western"><surname>Levichev</surname><given-names>IG</given-names></name></person-group> (<year>2001</year>) Dicyclicity and age variability of homologous leaf structures of the <italic><tp:taxon-name><tp:taxon-name-part taxon-name-part-type="genus">Gagea</tp:taxon-name-part></tp:taxon-name></italic> shoot (<tp:taxon-name><tp:taxon-name-part taxon-name-part-type="family">Liliaceae</tp:taxon-name-part></tp:taxon-name>) as an indicator of neotenization. Homologies in botany: experience and reflections. Proceedings of IX Workshop on Theoretical Plant Morphology “Types of Similarities and Principles of the Homologies Revealed in Plant Morphology”. Saint-Petersburg, 280–283.</mixed-citation></ref><ref id="B13"><mixed-citation xmlns:xlink="http://www.w3.org/1999/xlink" xlink:type="simple"><person-group><name name-style="western"><surname>Levichev</surname><given-names>IG</given-names></name></person-group> (<year>1999a</year>) <article-title>Phytogeographical analysis of the genus <italic><tp:taxon-name><tp:taxon-name-part taxon-name-part-type="genus">Gagea</tp:taxon-name-part></tp:taxon-name></italic> Salisb. (<tp:taxon-name><tp:taxon-name-part taxon-name-part-type="family">Liliaceae</tp:taxon-name-part></tp:taxon-name>).</article-title><source>Komarovia</source><volume>1</volume>: <fpage>45</fpage>–<lpage>57</lpage>.</mixed-citation></ref><ref id="B14"><mixed-citation xmlns:xlink="http://www.w3.org/1999/xlink" xlink:type="simple"><person-group><name name-style="western"><surname>Levichev</surname><given-names>IG</given-names></name></person-group> (<year>1999b</year>) <article-title>Zur Morphologie in der Gattung <italic><tp:taxon-name><tp:taxon-name-part taxon-name-part-type="genus">Gagea</tp:taxon-name-part></tp:taxon-name></italic> Salisb. (<tp:taxon-name><tp:taxon-name-part taxon-name-part-type="family">Liliaceae</tp:taxon-name-part></tp:taxon-name>). I. Die unterirdischen Organe.</article-title><source>Flora : the Journal of Infectious Diseases and Clinical Microbiology = Infeksiyon Hastaliklari ve Klinik Mikrobiyoloji Dergisi</source><volume>194</volume>: <fpage>379</fpage>–<lpage>392</lpage>. <ext-link xlink:href="10.1016/S0367-2530(17)30929-5" ext-link-type="doi" xlink:type="simple">https://doi.org/10.1016/S0367-2530(17)30929-5</ext-link></mixed-citation></ref><ref id="B21"><mixed-citation xmlns:xlink="http://www.w3.org/1999/xlink" xlink:type="simple"><person-group><name name-style="western"><surname>Pascher</surname><given-names>A</given-names></name></person-group> (<year>1942</year>) <article-title>Über Wurzeldimorphismus (Körbchenwurzeln) bei <italic><tp:taxon-name><tp:taxon-name-part taxon-name-part-type="genus">Gagea</tp:taxon-name-part></tp:taxon-name></italic>. Beihefte zum Botanischen Centralblatt.</article-title><volume>61</volume>: <fpage>437</fpage>–<lpage>461</lpage>.</mixed-citation></ref></ref-list></tp:taxon-treatment>
